# Supplementary material for: CT-Based Reference Values for Splenic Artery and Vein Diameters in Individuals Aged 1–80 Years
Source: Diagnostics (Basel). 2026 Jul 20;16(14):2267. doi: 10.3390/diagnostics16142267 (PMC13408975; doi:10.3390/diagnostics16142267)
Supplement: Supplementary file 1 [file diagnostics-16-02267-s001.zip]

Archive with 1 entries (1 files):
- diagnostics-4350378-supplementary.pdf
